# Supplementary material for: Peritoneal Microbiome in End-Stage Renal Disease Patients and the Impact of Peritoneal Dialysis Therapy
Source: Microorganisms. 2020 Jan 25;8(2):173. doi: 10.3390/microorganisms8020173 (PMC7074711; doi:10.3390/microorganisms8020173)
Supplement: Supplementary file 1 [file microorganisms-08-00173-s001.zip]

Archive with 1 entries (1 files):
- microorganisms-650202-supplementary.pdf
